# Supplementary material for: Quercetin, Catechin, and Diosmin as Modulators of Haloperidol–HSA Interactions: A Biophysical and Computational Study
Source: Int J Mol Sci. 2025 Jul 16;26(14):6834. doi: 10.3390/ijms26146834 (PMC12295124; doi:10.3390/ijms26146834)
Supplement: Supplementary file 1 [file ijms-26-06834-s001.zip]

Archive with 1 entries (1 files):
- ijms-3736711-supplementary.pdf
